# Supplementary material for: Identification of Cytotoxic Drugs That Selectively Target Tumor Cells with MYC Overexpression
Source: PLoS One. 2011 Nov 23;6(11):e27988. doi: 10.1371/journal.pone.0027988 (PMC3223192; doi:10.1371/journal.pone.0027988)
Supplement: Table S1 — Characteristics of the reference substances used in the study. List of the 80 compounds in the chemical library and their cellular targets. The effect on viability in cells overexpressing MYCN or c-MYC relative to non-overexpressing cells is shown for each compound. (XLS) [file pone.0027988.s004.xls]

## Sheet: Cancerreferenssubstanser
Supplementary Table 1: Characteristics of the reference substances used in the study.
SUBSTANCE	TARGET / EFFECT
Alkylating agents		crystal violet (MYCN) cell viability	Wst-1 (c-Myc) cell viability
Carboplatin	alkylating like activity	n.e	n.e
Cisplatin	alkylating like activity	n.e	n.e
Melphalan	alkylating agent	n.e	n.e
Mitomycin C	alkylating agent	++	+++
Calpain/calmodulin effectors
Calpeptin	calpain inhibitor	n.e	n.e
Trifluoperazine	calmodulin inhibitor - possibly only at high concentrations!	n.e	n.e
W7	calmodulin antagonist	n.e	n.e
Intracellular calcium effectors
Gingerol	vanilloid receptor (VR)-1 agonist, elevates intracellular calcium	-	-
Methoxy verapamil	calcium channels	n.e	n.e
Verapamil	calcium channels	n.e	n.e
DNA targeting drugs
5-FU	thymidylate synthetase inhibitor	n.e	+
Aphidicolin	DNA polymerase inhibitor	+	+++
Hoechst 33342 (cell permeable) (BisBenzimide)	DNA minor groove binder	n.e	+
Methotrexate	dihydrofolate reductase (DHFR) inhibitor	++	++
Transcription/translation inhibitors
Actinomycin D	transcription inhibitor	+++	n.e
Cycloheximide	protein synthesis inhibitor	++	+
Histone deacetylase inhibitors
Trichostatin-A	histone deacetylase inhibitor	++	+++
Valproic acid	histone deacetylase inhibitor, inhibits both GSK-3a and -3b, activates ERK pathway, stimulates PPAR activity	n.e	n.e
HSP-90 inhibitors
17-Allylamino-geldanamycin	HSP-90 inhibitor	+++	+
Geldanamycin	HSP90 inhibitor	+++	+
Kinase effectors
AG1478	receptor tyrosine kinase inhibitor Broad spectrum	n.e	n.e
AG213 (Tyrphostin 47)	EGF-R tyrosine kinase inhibitor	n.e	n.e
AG-370	PDGF receptor kinase inhibitor	+	n.e
Anisomycin	MAP kinase activator	++	++
N,N-Dimethylsphingosine	sphingosine kinase inhibitor	+	n.e
Genistein	tyrosine kinase inhibitor	n.e	n.e
Roscovitine	CDK inhibitor	+	n.e
Rottlerin	inhibitor of p38 activated kinases	n.e	n.e
Sphingosine	PKC inhibitor	-	n.e
Staurosporine	kinase inhibitor	+++	++
SU-4312	VEGF-R (Flk-1) tyrosine kinase inhibitor	+	n.e
Tyrphostin AG-126	tyrosine kinase inhibitor	+	n.e
Wortmannin	inhibitor of PI3Kinase, other kinases	n.e	n.e
mitochondria effectors
2-Methoxyantimycin A3	Bcl-2/Bcl-XL ligand induces apoptosis	n.e	n.e
Beta-lapachone	induces NQO1 bioactivation and massive ROS production	n.e	-
Betulinic acid	induces mitochondrial permeability pore opening	n.e	n.e
HA14-1	Bcl-2 ligand induces apoptosis	+	n.e
NFkappaB inhibitors
CAPE	antioxidant/ NFkappa B inhibitor	n.e	+
Curcumin	NFkappaB inhibitor	+	n.e
p53 modulators
Pifithrin	p53 inhibitor	n.e	n.e
PRIMA-1	p53 reactivator	n.e	n.e
Shikonin	apoptosis inducer, p53 dependent	+	+
PPAR effectors
BADGE	peroxisome proliferator-activated receptor (PPAR) gamma antagonist	n.e	n.e
Ciglitazone	PPAR gamma agonist	n.e	n.e
D12-Prostaglandin J2	PPAR gamma agonist	-	-
GW-9662	PPAR gamma antagonist	n.e	n.e
WY-14643	PPAR alpha agonist	n.e	n.e
Proteasome inhibitors
Gliotoxin	inhibitor of 20S-proteasome chymotrypsin activity	++	++
MG-132	proteasome inhibitor	+++	++
Retinoic agonists
4-Hydroxyphenylretinamide	retinoid RXR agonist	-	n.e
9-cis Retinoic acid	retinoid RXR agonist	n.e	n.e
Retinoic acid, all trans	retinoid RAR agonist	n.e	n.e
TTNPB	retinoid RAR agonist	n.e	n.e
Topoisomerase I inhibitors
Camptothecin	topo I inhibitor	+++	++
10-Hydroxycamptothecin	topo I inhibitor	+++	++
Topoisomerase II inhibitors
Daunorubicin	RNA and DNA synthesis inhibitor. Inhibits eukaryotic topo I and II. Induces DNA single-strand breaks	+++	++
Doxorubicin	RNA and DNA synthesis inhibitor. Inhibits eukaryotic topo I and II. Induces DNA single-strand breaks	+++	++
Ellipticine	topo II inhibitor. Restores functional wild-type p53 activity. Suppresses Cdk2 activity in a concentration-dependent manner	+	n.e
Etoposide	topo II inhibitor	++	++
ICRF-193	topo II inhibitor that does not cause DNA breaks	+	+
Tubulin stability effectors
Podophyllotoxin	tubulin polymerization inhibitor	+++	++
Taxol = Paclitaxel	microtubule stabilizer	+++	++
Vinblastine	tubulin inhibitor	+++	+++
Ras signaling inhibitors
B581	farnesyltransferase inhibitor	n.e	n.e
Sulindac sulfide	Ras/Raf inhibitor	n.e	n.e
Steroid hormones
Dexamethasone	glucocorticoid	n.e	n.e
Tamoxifen	estrogen antagonist	n.e	n.e
Miscellaneous drugs
3,4-Dichloroisocoumarin	granzyme B inhibitor	n.e	n.e
Cyclo [Arg-Gly-Asp-D-Phe-Val]	integrin inhibitor	n.e	n.e
Cyclopamine	Hedgehog pathway inhibitor	n.e	n.e
Cyclosporin A	calcineurin inhibitor	+	n.e
Ebselen	glutathione peroxidase mimetic	n.e	n.e
Hinokitiol	iron chelator	n.e	n.e
Indomethacin	cyclooxygenase inhibitor	n.e	n.e
Oligomycin A	Fo ATP synthase inhibitor	n.e	n.e
Rolipram	phosphodiesterase (PDE4 ) inhibitor	n.e	n.e
Rapamycin	FKBP12 rapamycin-associated protein (FRAP)/ mTOR inhibitor	+	+
Resveratrol	SIRT1 activator	n.e	n.e
Splitomycin	sir2p inhibitor	n.e	n.e
Thalidomide	TNFalpha synthesis inhibitor, COX2 inhibitor	n.e	n.e
Tet21N (neuroblastoma, MYCN) and p493-6 (Burkitt lymphoma, c-Myc) cells were treated with the substances (1µM) for 48h. Cell viability was measured by crystal violet staining and WST-1 assay, apoptosis was assessed by FACS analysis.
+ = 10-35% inhibition
++ = 35-50% inhibition
+++ = ≥ 50% inhibition
n.e = no effect (0 +/- 10% effect)
- = inverse effect (cells with low Myc levels were more affected by treatment than cells with high levels)
